# Supplementary material for: Superhydrophobic, Magnetic Aerogels Based on Nanocellulose Fibers Derived from Harakeke for Oily Wastewater Remediation
Source: Polymers (Basel). 2023 Sep 29;15(19):3941. doi: 10.3390/polym15193941 (PMC10575082; doi:10.3390/polym15193941)
Supplement: Supplementary file 1 [file polymers-15-03941-s001.zip]

Archive with 1 entries (1 files):
- polymers-2626202-supplementary.pdf
